# Supplementary material for: The ubiquitin protease Ubp10 suppresses the formation of translocations at Cdc13 binding sites
Source: bioRxiv. 2025 Jun 28:2025.06.27.661970. Preprint. [Version 1] doi: 10.1101/2025.06.27.661970 (PMC12262540; doi:10.1101/2025.06.27.661970)
Supplement: Supplement 1 [file media-1.xlsx]

## Sheet: Figure 1
	Figure 1B: Chr IX																						Figure 1C: Chromosome IX					SiRTA 9L-44
		telomere addition split reads (%)							translocation split reads (%)							deletion split reads (%)								Tel-Prox	SiRTA 9L-44	Cen-Prox			Overall GCR Frequency (%)
	Coordinate (kb)	Rep A	Rep B	Rep C	Rep D	Rep E	Rep F		Rep A	Rep B	Rep C	Rep D	Rep E	Rep F		Rep A	Rep B	Rep C	Rep D	Rep E	Rep F		Rep A	71.3	27.3	1.4		Rep A	0.0263748
	41	53.1	18.2	24.9	31.7	18.3	22.2		5.3	12	0	8.9	0	5.3		7.2	5.5	8	8.9	9.8	18.4		Rep B	50.5	48.9	0.6		Rep B	0.0184189
	42	3.4	4.3	6.4	9.9	11	0		3.4	1.2	3.6	2	1.2	0		1.9	0	4.8	0	2.4	5.3		Rep C	62.3	34.1	3.6		Rep C	0.0153474
	43	0	6.5	11.2	0	0	3		0	0	2.8	2	7.3	0		0	0	0.8	0	0	1.5		Rep D	79.7	20.1	0		Rep D	0.0258593
	44	24.2	50.5	33.7	28.7	48.8	24.1		0	0	0	7.9	1.2	0		0	1.2	0	0	0	6.4		Rep E	62.6	37.4	0		Rep E	0.011424
	45	0	0	0	0	0	0		0	0	0	0	0	0		0	0	0	0	0	0		Rep F	75.9	10.2	13.9		Rep F	0.0225512
	46	0	0	0	0	0	0		0	0	0	0	0	4.5		0	0.6	3.6	0	0	0
	47	0	0	0	0	0	0		0	0	0	0	0	2.6		0	0	0	0	0	0
	48	0	0	0	0	0	0		0	0	0	0	0	0		0	0	0	0	0	0
	49	0	0	0	0	0	0		0	0	0	0	0	0		0	0	0	0	0	3
	50	0	0	0	0	0	0		0	0	0	0	0	0		0	0	0	0	0	0
	51	0	0	0	0	0	0		0	0	0	0	0	0		0	0	0	0	0	0
	52	0	0	0	0	0	0		0	0	0	0	0	0		0	0	0	0	0	0
	53	0	0	0	0	0	0		0	0	0	0	0	0		0	0	0	0	0	0
	54	0	0	0	0	0	3.8		0	0	0	0	0	0		1.4	0	0	0	0	0
	55	0	0	0	0	0	0		0	0	0	0	0	0		0	0	0	0	0	0
	56	0	0	0	0	0	0		0	0	0	0	0	0		0	0	0	0	0	0
	57	0	0	0	0	0	0		0	0	0	0	0	0		0	0	0	0	0	0
	58	0	0	0	0	0	0		0	0	0	0	0	0		0	0	0	0	0	0
	59	0	0	0	0	0	0		0	0	0	0	0	0		0	0	0	0	0	0
	60	0	0	0	0	0	0		0	0	0	0	0	0		0	0	0	0	0	0
	61	0	0	0	0	0	0		0	0	0	0	0	0		0	0	0	0	0	0
	Figure 1D: Chr V																						Figure 1E: Chromosome V					SiRTA 5L-35
		telomere addition split reads (%)							translocation split reads (%)							deletion split reads (%)								Tel-Prox	SiRTA 5L-35	Cen-Prox			Overall GCR Frequency (%)
	Coordinate (kb)	Rep A	Rep B	Rep C	Rep D				Rep A	Rep B	Rep C	Rep D				Rep A	Rep B	Rep C	Rep D				Rep A	47.4	46.3	6.3		Rep A	0.01813
	31	14.7	14.6	15.5	5.3				0	2.2	4.1	3.8				0	0	0	0				Rep B	52.6	45.4	2.1		Rep B	0.0219314
	32	14.2	16.9	22	3				3.2	9	0.9	0				0	0	0	0				Rep C	65.7	24.9	9.4		Rep C	0.0166053
	33	13.7	4.5	10.6	5.3				1.6	5.6	12.3	14.4				0	0	1.5	0				Rep D	31.8	50	18.2		Rep D	0.0208214
	34	45.3	41.6	18.5	54.4				1.1	3.4	5.3	3.8				0	0	0	0
	35	0	0	0	0				1.1	2.2	4.1	3				0	0	0	0
	36	0	0	0	0				5.3	0	2.3	3				0	0	0	0
	37	0	0	0	0				0	0	0	4.5				0	0	0	0
	38	0	0	0	0				0	0	0	0				0	0	0	0
	39	0	0	0	0				0	0	0	0				0	0	2.9	0
	40	0	0	0	0				0	0	0	0				0	0	0	0
	41	0	0	0	0				0	0	0	0				0	0	0	3.8
	42	0	0	0	0				0	0	0	3.8				0	0	0	0
	43	0	0	0	0				0	0	0	0				0	0	0	0
	44	0	0	0	0				0	0	0	0				0	0	0	0

## Sheet: Figure 2
	Figure 2A: SiRTA 9L-44
	UBP10	telomere addition split reads (%)	translocation split reads (%)	deletion split reads (%)		ubp10△	telomere addition split reads (%)	translocation split reads (%)	deletion split reads (%)				UBP10	Overall GCR Frequency (%)		ubp10△	Overall GCR Frequency (%)
	Rep A	27.3	0	0		Rep A	7.1	21	0				Rep A	0.0263748		Rep A	0.0190297
	Rep B	48.9	0.3	0		Rep B	19.6	10.7	0				Rep B	0.0184189		Rep B	0.0170151
	Rep C	34.1	0	0		Rep C	13.5	17.5	0				Rep C	0.0153474		Rep C	0.0263259
	Rep D	20.1	2.6	0		Rep D	21.7	15.3	0				Rep D	0.0258593		Rep D	0.0121704
	Rep E	37.4	0.6	0		Rep E	20.9	16.2	0				Rep E	0.011424		Rep E	0.0227835
	Rep F	10.2	3.2	0		Rep F	12.3	9.5	0				Rep F	0.0225512		Rep F	0.0222196
	Figure 2B: SiRTA 9L-44
	UBP10 pRS314					ubp10△ pRS314							UBP10 pRS314			ubp10△ pRS314
		telomere addition split reads (%)	translocation split reads (%)	deletion split reads (%)			telomere addition split reads (%)	translocation split reads (%)	deletion split reads (%)					Overall GCR Frequency (%)			Overall GCR Frequency (%)
	Rep A	37.4	0	0		Rep A	20.92	5.23	0				Rep A	0.00465789		Rep A	0.00410739
	Rep B	27.51	0	0		Rep B	10.12	9.23	0				Rep B	0.00551507		Rep B	0.00388542
	Rep C	44.55	0	0		Rep C	15.5	3.5	0				Rep C	0.0078275		Rep C	0.00390761
	ubp10△ pRS314-UBP10					ubp10△ pRS314-ubp10 C371S							ubp10△ pRS314-UBP10			ubp10△ pRS314-ubp10 C371S
		telomere addition split reads (%)	translocation split reads (%)	deletion split reads (%)			telomere addition split reads (%)	translocation split reads (%)	deletion split reads (%)					Overall GCR Frequency (%)			Overall GCR Frequency (%)
	Rep A	0	23.49	0		Rep A	1.83	16.06	0				Rep A	0.00457002		Rep A	0.00583038
	Rep B	0	20.38	0		Rep B	17.81	9.38	0				Rep B	0.00512912		Rep B	0.0060641
	Rep C	0	37.29	0		Rep C	22.58	7.37	0				Rep C	0.00507975		Rep C	0.00591791
	Figure 2C: SiRTA 5L-35
	UBP10	telomere addition split reads (%)	translocation split reads (%)	deletion split reads (%)		ubp10△	telomere addition split reads (%)	translocation split reads (%)	deletion split reads (%)				UBP10	Overall GCR Frequency (%)		ubp10△	Overall GCR Frequency (%)
	Rep A	48.15	0	0		Rep A	21.61	5.1	0				Rep A	0.01813		Rep A	0.0139278
	Rep B	32.56	0	0		Rep B	5.78	7.3	0				Rep B	0.0219314		Rep B	0.00975273
	Rep C	40.33	0	0		Rep C	16.06	3.8	0				Rep C	0.0166053		Rep C	0.0096459
	Rep D	42.4	0	0		Rep D	19.76	17.3	0				Rep D	0.0208214		Rep D	0.0105863
	Figure 2D: SiRTA 6L-22
	UBP10	telomere addition split reads (%)	translocation split reads (%)	deletion split reads (%)		ubp10△	telomere addition split reads (%)	translocation split reads (%)	deletion split reads (%)				UBP10	Overall GCR Frequency (%)		ubp10△	Overall GCR Frequency (%)
	Rep A	0.4632	0	0		Rep A	0	1.608	0				Rep A	0.00288736		Rep A	0.00506765
	Rep B	4.59559	0	0		Rep B	0	0.469	0				Rep B	0.0067707		Rep B	0.00332598
	Rep C	9.93789	0	0		Rep C	0	0	0				Rep C	0.00506145		Rep C	0.00453289
	Figure 2E: SiRTA 14L35
	UBP10 RAD52	telomere addition split reads (%)	translocation split reads (%)	deletion split reads (%)		rad52△	telomere addition split reads (%)	translocation split reads (%)	deletion split reads (%)				UBP10 RAD52	Overall GCR Frequency (%)		rad52△	Overall GCR Frequency (%)
	Rep A	93.9	0	0		Rep A	53.35	0	0				Rep A	0.170589		Rep A	0.0423384
	Rep B	97.7	0	0		Rep B	52.76	0	0				Rep B	0.206619		Rep B	0.0425052
	Rep C	96.3	0	0		Rep C	55.2	0	0				Rep C	0.210813		Rep C	0.0399561
	ubp10△	telomere addition split reads (%)	translocation split reads (%)	deletion split reads (%)		ubp10△ rad52△	telomere addition split reads (%)	translocation split reads (%)	deletion split reads (%)				ubp10△	Overall GCR Frequency (%)		ubp10△ rad52△	Overall GCR Frequency (%)
	Rep A	90.3	0	0		Rep A	11.18	0	0				Rep A	0.163305		Rep A	0.0128633
	Rep B	84.58	0	0		Rep B	16.33	0	0				Rep B	0.162036		Rep B	0.0078486
	Rep C	96	0	0		Rep C	6.3	0	0				Rep C	0.156325		Rep C	0.00856672

## Sheet: Figure 3
	Figure 3A: Chromosom IX: UBP10																						Figure 3C: % translocation of total split reads
		telomere addition split reads (%)							translocation split reads (%)							deletion split reads (%)								HO			SiRTA 9L-44
	Coordinate (kb)	Rep A	Rep B	Rep C	Rep D	Rep E	Rep F		Rep A	Rep B	Rep C	Rep D	Rep E	Rep F		Rep A	Rep B	Rep C	Rep D	Rep E	Rep F			UBP10	ubp10△		UBP10	ubp10△
	41.5	37.7	11.1	14.9	11.9	11	16.2		1	0	0	0	0	0		0	0	1.6	5	0	5.3		Rep A	1	0		0	21.9
	41.6	15.5	7.1	10	19.8	3.7	6		1	4.9	0	0	0	0		7.2	3.1	3.2	0	8.5	10.2		Rep B	0	0.8		0.3	10.7
	41.7	0	0	0	0	0	0		0	0	0	6.9	0	0		0	0	0	0	0	0		Rep C	0	1.4		0	17.5
	41.8	0	0	0	0	0	0		4.3	0	0	2	0	3.4		0	2.5	3.2	4	0	3		Rep D	0	2.9		2.6	15.3
	41.9	0	0	0	0	0	0		2.9	7.1	0	0	0	0		0	0	0	0	0	0		Rep E	0	0		0.6	16.2
	42	0	0	0	0	0	0		0	0	2.8	0	0	0		0	0	0	0	0	3.8		Rep F	0	2.4		3.2	9.5
	42.1	0	0	0	0	0	0		0	0	0.8	0	0	0		0	0	1.6	0	0	0
	42.2	3.4	0	4.8	3	9.8	0		3.4	1.2	0	0	0	0		0	0	0	0	2.4	1.5
	42.3	0	4.3	0	6.9	0	0		0	0	0	0	0	0		0	0	0	0	0	0
	42.4	0	0	1.6	0	0	0		0	0	0	0	0	0		0	0	3.2	0	0	0
	42.5	0	0	0	0	0	0		0	0	0	0	0	0		0	0	0	0	0	0
	42.6	0	0	0	0	0	0		0	0	0	0	0	0		1.9	0	0	0	0	0
	42.7	0	0	0	0	0	0		0	0	0	0	0	0		0	0	0	0	0	0
	42.8	0	0	0	0	0	0		0	0	0	2	0	0		0	0	0	0	0	0
	42.9	0	0	0	0	0	0		0	0	0	0	0	0		0	0	0	0	0	0
	43	0	3.4	11.2	0	0	3		0	0	0	0	0	0		0	0	0	0	0	1.5
	43.1	0	0	0	0	0	0		0	0	0	2	0	0		0	0	0	0	0	0
	43.2	0	0	0	0	0	0		0	0	0	0	0	0		0	0	0.8	0	0	0
	43.3	0	0	0	0	0	0		0	0	2.8	0	6.1	0		0	0	0	0	0	0
	43.4	0	0	0	0	0	0		0	0	0	0	0	0		0	0	0	0	0	0
	43.5	0	0	0	0	0	0		0	0	0	0	0	0		0	0	0	0	0	0
	43.6	0	4.3	0	0	0	0		0	0	0	0	0	0		0	0	0	0	0	0
	43.7	0	0	0	0	0	0		0	0	0	0	0	0		0	0	0	0	0	0
	43.8	0	0	0	0	0	0		0	0	0	0	0	0		0	0	0	0	0	0
	43.9	0	0	0	0	0	0		0	0	0	0	0	0		0	0	0	0	0	0
	44	0	0	0	0	0	0		0	0	0	0	0	0		0	0	0	0	0	0
	44.1	0	0	6.4	0	7.3	0		0	0	0	4	0	0		0	0	0	0	0	0
	44.2	24.2	42.2	27.3	28.7	41.5	24.1		0	0	0	4	0	0		0	0	0	0	0	6.4
	44.3	0	0	0	0	0	0		0	0	0	0	0	0		0	0	0	0	0	0
	44.4	0	0	0	0	0	0		0	0	0	0	0	0		0	0	0	0	0	0
	44.5	0	0	0	0	0	0		0	0	0	0	0	0		0	0	0	0	0	0
	44.6	0	0	0	0	0	0		0	0	0	0	0	0		0	0	0	0	0	0
	Figure 3B: Chromosom IX: ubp10△
		telomere addition split reads (%)							translocation split reads (%)							deletion split reads (%)
	Coordinate (kb)	Rep A	Rep B	Rep C	Rep D	Rep E	Rep F		Rep A	Rep B	Rep C	Rep D	Rep E	Rep F		Rep A	Rep B	Rep C	Rep D	Rep E	Rep F
	41.5	20.8	11.3	2.2	11.2	5.2	14.1		0	0.8	1.4	2.9	0	2.4		4.9	7.9	11.2	5.4	7	3.2
	41.6	0	0	6.5	0	0	9.6		2.8	12.4	6.5	0	13.5	0		11.8	13.9	12.3	12.3	10.4	3.6
	41.7	0	0	0	0	0	4.8		0	0	0	0	0	4.4		0	0	0	0	0	6.8
	41.8	0	0	0	0	0	2.8		0	0	0	8.7	0	3.6		0	6	15.9	0	0	4.4
	41.9	0	0	0	0	0	0		0	0	0	0	0	0		0	0	0	0	0	0
	42	0	0	0	0	0	0		2.8	0	0	0	0.9	0		0	0	0	0	1.3	0
	42.1	0	0	0	0	0	0		0	2.3	0	0	0	0		0	2.3	0	0	0	0
	42.2	0	0	0	0	0	0		6.9	4.1	5.1	0	0	0		4.9	3	0	5.8	0	3.6
	42.3	0	0	0	0	0	0		0	0	4	15.6	9.1	0		0	0	0	3.6	0	0
	42.4	0	0	0	0	0	0		0	0	3.3	0	0	0.8		0	0	0	0	0	0
	42.5	0	0	0	0	0	0		0	0	0	0	0	0		0	0	0	0	0	0
	42.6	0	0	0	0	0	0		0	0	0	0	0	0		0	0	0	0	0	0
	42.7	0	0	0	0	0	0		0	0	0	0	0	0		0	0	0	0	0	0
	42.8	0	0	0	0	0	0		0	0	0	0	0	0		0	0	0	0	0	0
	42.9	0	0	0	0	0	0		0	0	0	0	0	0		0	0	0	0	0	0
	43	0	0	0	0	0	0		0	0	0	0	0	0		0	0	0	0	0	0
	43.1	0	0	0	0	0	0		0	0	2.5	0	0	0		0	0	0	0	0	0
	43.2	0	0	0	0	0	0		0	0	0	0	0	0		0	0	0	0	0	0
	43.3	0	0	0	0	0	0		0	0	0	0	0	0		0	0	0	0	0	0
	43.4	0	0	0	0	0	0		0	0	0	0	1.7	0		0	0	0	0	0	0
	43.5	0	0	0	0	0	0		0	1.1	0	0	0	0		0	0	0	0	0	0
	43.6	0	0	0	0	0	0		0	0	0	0	0	0		0	0	0	2.9	0	3.2
	43.7	0	0	0	0	0	0		0	0	0	0	0	0		0	0	0	0	0	4.8
	43.8	0	0	0	0	0	0		0	0	0	0	0	0		0	0	0	0	0	0
	43.9	0	0	0	0	0	0		0	0	0	0	0.9	0		0	0	0	0	0	0
	44	0	0	0	0	0	0		0	0	0	0	0	0		0	0	0	0	0	0
	44.1	0	0	0	9.1	0	7.2		5.6	5.6	5.1	0	0	0		0	0	0	0	0	0
	44.2	7.6	24.4	12	13.8	9.6	0		18.1	5.6	10.9	15.9	13.9	9.6		0	0	0	0	0	0
	44.3	0	0	0	0	11.7	4.8		0	0	0	0	2.6	0		0	0	0	0	0	0
	44.4	0	0	0	0	0	0		0	0	0	0	0	0		0	0	0	0	0	0
	44.5	0	0	0	0	0	0		0	0	0	0	0	0		0	0	0	0	0	0
	44.6	0	0	0	0	0	0		0	0	0	0	0	0		0	0	0	0	0	0

## Sheet: Figure 4
			Figure 4A: SiRTA 9L-44 UBP10																						Figure 4A: SiRTA 9L-44 ubp10△																						Figure 4B: SiRTA 5L-35 UBP10
				telomere addition split reads (%)							translocation split reads (%)							deletion split reads (%)								telomere addition split reads (%)							translocation split reads (%)							deletion split reads (%)								telomere addition split reads (%)
			Nucleotide	Rep A	Rep B	Rep C	Rep D	Rep E	Rep F		Rep A	Rep B	Rep C	Rep D	Rep E	Rep F		Rep A	Rep B	Rep C	Rep D	Rep E	Rep F		Nucleotide	Rep A	Rep B	Rep C	Rep D	Rep E	Rep F		Rep A	Rep B	Rep C	Rep D	Rep E	Rep F		Rep A	Rep B	Rep C	Rep D	Rep E	Rep F		Nucleotide	Rep A	Rep B
			T	0	0	0	0	0	0		0	0	0	0	0	0		0	0	0	0	0	0		T	0	0	0	0	0	0		0	0	0	0	0	0		0	0	0	0	0	0		T	0	0
			T	0	0	0	0	0	0		0	0	0	0	0	0		0	0	0	0	0	0		T	0	0	0	0	0	0		0	0	0	0	0	0		0	0	0	0	0	0		C	0	0
			G	0	0	0	0	0	0		0	0	0	0	0	0		0	0	0	0	0	0		G	0	0	0	0	0	0		0	0	0	0	0	0		0	0	0	0	0	0		T	0	0
			A	0	0	0	0	0	0		0	0	0	0	0	0		0	0	0	0	0	0		A	0	0	0	0	0	0		0	0	0	0	0	0		0	0	0	0	0	0		A	0	0
			A	0	0	0	0	0	0		0	0	0	0	0	0		0	0	0	0	0	0		A	0	0	0	0	0	0		0	0	0	0	0	0		0	0	0	0	0	0		G	0	0
			G	0	0	0	0	0	0		0	0	0	0	0	0		0	0	0	0	0	0		G	0	0	0	0	0	0		0	0	0	0	0	0		0	0	0	0	0	0		G	0	0
			G	0	0	0	0	0	0		0	0	0	0	0	0		0	0	0	0	0	0		G	0	0	0	0	0	0		0	0	0	0	0	0		0	0	0	0	0	0		T	0	0
			T	0	0	0	0	0	0		0	0	0	0	0	0		0	0	0	0	0	0		T	0	0	0	0	0	0		0	0	0	0	0	0		0	0	0	0	0	0		C	0	0
			G	0	0	0	0	0	0		0	0	0	0	0	0		0	0	0	0	0	0		G	0	0	0	0	0	0		0	0	0	0	0	0		0	0	0	0	0	0		A	0	0
			G	0	0	0	0	0	0		0	0	0	0	0	0		0	0	0	0	0	0		G	0	0	0	0	0	0		0	0	0	0	0	0		0	0	0	0	0	0		A	0	0
			C	0	0	5.738	0	0	0		0	0	0	0	0	0		0	0	0	0	0	0		C	0	0	0	0	0	0		0	0	0	0	0	0		0	0	0	0	0	0		A	0	0
			G	0	0	0	0	0	8.537		0	0	0	0	0	0		0	0	0	0	0	0		G	0	0	0	0	0	0		0	0	0	0	0	0		0	0	0	0	0	0		A	0	0
			G	0	0	0	0	0	0		0	0	0	0	0	0		0	0	0	0	0	0		G	0	0	0	0	0	0		0	0	0	0	0	0		0	0	0	0	0	0		G	0	0
			G	0	0	0	0	0	0		0	0	0	0	0	0		0	0	0	0	0	0		G	0	0	0	0	0	0		0	0	0	0	0	0		0	0	0	0	0	0		A	0	0
			G	0	0	0	0	0	0		0	0	0	0	0	0		0	0	0	0	0	0		G	0	0	0	0	0	0		0	0	0	0	0	0		0	0	0	0	0	0		A	0	0
			G	0	0	0	0	0	0		0	0	0	0	0	0		0	0	0	0	0	0		G	0	0	0	0	0	0		0	0	0	0	0	0		0	0	0	0	0	0		G	0	0
			A	0	0	0	0	0	0		0	0	0	0	0	0		0	0	0	0	0	0		A	0	0	0	0	0	0		0	0	0	0	0	0		0	0	0	0	0	0		C	0	0
			G	0	0	0	0	0	0		0	0	0	0	0	0		0	0	0	0	0	0		G	0	0	0	0	0	0		0	0	0	0	0	0		0	0	0	0	0	0		T	0	0
			G	0	0	0	0	0	0		0	0	0	0	0	0		0	0	0	0	0	0		G	0	0	0	0	0	0		0	0	0	0	0	0		0	0	0	0	0	0		A	0	0
			A	0	0	0	0	0	0		0	0	0	0	0	0		0	0	0	0	0	0		A	0	0	0	0	0	7.143		0	0	0	0	0	0		0	0	0	0	0	0		A	0	0
			G	0	0	0	0	0	0		0	0	0	0	0	0		0	0	0	0	0	0		G	0	0	0	0	0	0		0	0	0	0	0	0		0	0	0	0	0	0		A	0	0
			G	0	0	0	0	0	0		0	0	0	0	0	0		0	0	0	0	0	0		G	0	0	0	0	0	0		0	0	0	0	0	0		0	0	0	0	0	0		C	0	0
			T	0	0	0	0	0	0		0	0	0	0	0	0		0	0	0	0	0	0		T	0	0	0	0	0	0		0	0	0	0	0	0		0	0	0	0	0	0		T	0	0
			G	0	0	0	0	0	0		0	0	0	0	0	0		0	0	0	0	0	0		G	0	0	0	0	0	0		0	0	0	0	0	0		0	0	0	0	0	0		T	0	0
			G	0	0	0	0	0	0		0	0	0	0	0	0		0	0	0	0	0	0		G	0	0	0	0	0	0		0	0	0	0	0	0		0	0	0	0	0	0		C	0	0
			A	0	0	0	0	0	0		0	0	0	0	0	0		0	0	0	0	0	0		A	0	0	0	0	0	0		0	0	0	0	0	0		0	0	0	0	0	0		C	0	0
			G	0	0	0	0	0	0		0	0	0	0	0	0		0	0	0	0	0	0		G	0	0	0	0	0	0		0	0	0	0	0	0		0	0	0	0	0	0		A	0	0
			G	0	0	0	0	0	0		0	0	0	0	0	0		0	0	0	0	0	0		G	0	0	0	2.847	0	0		0	0	0	0	0	0		0	0	0	0	0	0		C	0	0
			G	0	0	0	0	0	0		0	0	0	0	0	0		0	0	0	0	0	0		G	0	0	0	0	0	0		0	0	0	0	0	0		0	0	0	0	0	0		A	0	0
			G	0	0	0	0	0	0		0	0	0	0	0	0		0	0	0	0	0	0		G	0	0	0	0	0	0		0	0	0	0	0	0		0	0	0	0	0	0		A	0	0
			G	0	0	0	0	0	0		0	0	0	0	0	0		0	0	0	0	0	0		G	0	0	0	0	0	0		0	0	0	0	0	0		0	0	0	0	0	0		C	0	0
			A	0	0	0	0	0	0		0	0	0	0	0	0		0	0	0	0	0	0		A	0	0	0	0	0	0		0	0	0	0	0	0		0	0	0	0	0	0		C	0	0
			G	0	0	0	0	0	0		0	0	0	0	0	0		0	0	0	0	0	0		G	0	0	0	0	0	0		0	0	0	0	0	0		0	0	0	0	0	0		T	0	0
			G	0	0	0	0	0	0		0	0	0	0	0	0		0	0	0	0	0	0		G	0	0	0	0	0	0		0	0	0	0	0	0		0	0	0	0	0	0		T	0	0
			A	0	0	0	0	0	0		0	0	0	0	0	0		0	0	0	0	0	0		A	0	0	0	0	0	0		0	0	0	0	0	0		0	0	0	0	0	0		T	0	0
			G	0	0	0	0	0	0		0	0	0	0	0	0		0	0	0	0	0	0		G	0	0	0	0	0	0		0	0	0	0	0	0		0	0	0	0	0	0		T	0	8.333
			G	0	0	0	0	0	0		0	0	0	0	0	0		0	0	0	0	0	0		G	0	0	0	0	0	0		0	0	0	0	0	0		0	0	0	0	0	0		G	0	0
			T	0	0	0	0	0	0		0	0	0	0	0	0		0	0	0	0	0	0		T	0	0	0	0	0	0		0	0	0	0	0	0		0	0	0	0	0	0		A	0	0
			G	0	0	0	0	0	0		0	0	0	0	0	0		0	0	0	0	0	0		G	0	0	0	0	0	0		0	0	0	0	0	0		0	0	0	0	0	0		G	30.2	15.63
			A	0	0	0	0	0	0		0	0	0	0	0	0		0	0	0	0	0	0		A	0	0	0	0	0	0		0	0	0	0	0	0		0	0	0	0	0	0		G	0	0
			A	0	0	0	0	0	0		0	0	0	0	0	0		0	0	0	0	0	0		A	0	0	0	0	0	0		0	0	0	0	0	0		0	0	0	0	0	0		T	0	0
			G	0	0	0	0	0	0		0	0	0	0	0	0		0	0	0	0	0	0		G	0	0	0	0	0	0		0	0	0	0	0	0		0	0	0	0	0	0		G	0	0
			G	0	0	0	0	0	0		0	0	0	0	0	0		0	0	0	0	0	0		G	0	0	0	0	0	0		0	0	0	0	0	0		0	0	0	0	0	0		T	0	0
			T	0	0	0	0	0	0		0	0	0	0	0	0		0	0	0	0	0	0		T	0	0	0	0	0	0		0	0	0	0	0	0		0	0	0	0	0	0		T	0	0
			G	0	0	0	0	0	0		0	0	0	0	0	0		0	0	0	0	0	0		G	0	0	0	0	0	0		0	0	0	0	0	0		0	0	0	0	0	0		G	0	0
			T	0	0	0	0	0	0		0	0	0	0	0	0		0	0	0	0	0	0		T	0	0	0	0	0	0		2.84	0	0	0	0	0		0	0	0	0	0	0		T	9.55	0
			C	0	0	0	0	0	0		0	0	0	0	0	0		0	0	0	0	0	0		C	0	0	0	0	0	0		0	0	0	0	0	0		0	0	0	0	0	0		T	0	0
			A	0	0	0	0	0	0		0	0	0	0	0	0		0	0	0	0	0	0		A	0	0	0	0	0	0		0	0	0	0	0	0		0	0	0	0	0	0		G	0	0
			G	0	0	0	0	0	0		0	0	0	0	0	0		0	0	0	0	0	0		G	0	0	0	0	0	0		0	0	0	0	0	0		0	0	0	0	0	0		T	0	0
			A	0	0	0	0	0	0		0	0	0	0	0	0		0	0	0	0	0	0		A	0	0	0	0	0	0		0	0	0	0	0	0		0	0	0	0	0	0		G	0	0
			G	0	0	0	0	0	0		0	0	0	0	0	0		0	0	0	0	0	0		G	0	0	0	0	0	0		0	0	0	0	0	0		0	0	0	0	0	0		G	0	0
			A	0	0	0	0	0	0		0	0	0	0	0	0		0	0	0	0	0	0		A	0	0	0	0	0	0		0	0	0	0	0	0		0	0	0	0	0	0		G	0	0
			A	0	0	0	0	0	0		0	0	0	0	0	0		0	0	0	0	0	0		A	0	0	0	0	0	0		0	0	0	0	0	0		0	0	0	0	0	0		A	0	0
			A	0	0	0	0	0	0		0	0	0	0	0	0		0	0	0	0	0	0		A	0	0	0	0	0	0		0	0	7.171	0	0	0		0	0	0	0	0	0		G	0	0
			A	0	0	0	0	0	0		0	0	0	0	0	0		0	0	0	0	0	0		A	0	0	0	0	0	0		0	0	0	0	0	0		0	0	0	0	0	0		G	0	0
			C	0	0	0	0	0	0		0	0	0	0	0	0		0	0	0	0	0	0		C	0	0	0	0	0	0		0	0	0	0	0	0		0	0	0	0	0	0		T	0	0
			T	0	0	0	0	0	0		0	0	0	0	0	0		0	0	0	0	0	0		T	0	0	0	0	0	0		0	0	0	0	0	0		0	0	0	0	0	0		G	0	0
			G	0	0	0	0	0	0		0	0	0	0	0	0		0	0	0	0	0	0		G	0	0	0	0	0	0		0	0	0	0	0	0		0	0	0	0	0	0		A	0	0
			A	0	0	0	0	0	0		0	0	0	0	0	0		0	0	0	0	0	0		A	0	0	0	0	0	0		0	0	0	0	0	0		0	0	0	0	0	0		C	0	0
			C	0	0	0	0	0	0		0	0	0	0	0	0		0	0	0	0	0	0		C	0	0	0	0	0	0		0	0	0	0	0	0		0	0	0	0	0	0		G	0	0
			T	0	0	0	0	0	0		0	0	0	0	0	0		0	0	0	0	0	0		T	0	0	0	0	0	0		0	0	0	0	0	0		0	0	0	0	0	0		T	0	0
			T	0	0	0	0	0	0		0	0	0	0	0	0		0	0	0	0	0	0		T	0	0	0	0	0	0		0	0	0	0	0	0		0	0	0	0	0	0		C	0	0
			C	0	0	0	0	0	0		0	0	0	0	0	0		0	0	0	0	0	0		C	0	0	0	0	0	0		0	0	0	0	0	0		0	0	0	0	0	0		C	0	0
			G	0	0	0	0	0	0		0	0	0	0	0	0		0	0	0	0	0	0		G	0	0	0	0	0	0		0	0	0	0	0	0		0	0	0	0	0	0		A	0	0
			T	0	0	0	0	0	0		0	0	0	0	0	0		0	0	0	0	0	0		T	0	0	0	0	0	0		0	0	0	0	0	0		0	0	0	0	0	0		G	0	0
			C	0	0	0	0	0	0		0	0	0	0	0	0		0	0	0	0	0	0		C	0	0	0	0	0	0		0	0	0	0	0	0		0	0	0	0	0	0		G	0	0
			T	0	0	0	0	0	0		0	0	0	0	0	0		0	0	0	0	0	0		T	0	0	0	0	0	0		0	0	0	0	0	0		0	0	0	0	0	0		A	0	0
			T	0	0	0	0	0	0		0	0	0	0	0	0		0	0	0	0	0	0		T	0	0	0	0	0	0		5.69	0	0	0	0	0		0	0	0	0	0	0		A	0	0
			C	0	0	0	0	0	0		0	0	0	0	0	0		0	0	0	0	0	0		C	0	0	0	0	0	0		0	0	0	0	0	0		0	0	0	0	0	0		G	0	0
			G	0	0	0	0	0	0		0	0	0	0	0	0		0	0	0	0	0	0		G	0	0	0	0	0	0		0	0	0	0	0	0		0	0	0	0	0	0		T	0	0
			A	0	0	0	0	0	0		0	0	0	0	0	0		0	0	0	0	0	0		A	0	0	0	0	0	0		0	6.786	0	0	0	0		0	0	0	0	0	0		A	3.52	0
			T	0	0	0	0	0	0		0	0	0	0	0	0		0	0	0	0	0	0		T	0	0	0	0	0	0		0	0	0	0	0	0		0	0	0	0	0	0		G	0	0
			T	0	0	0	0	0	0		0	0	0	0	0	0		0	0	0	0	0	0		T	0	0	0	0	0	0		0	0	0	0	0	0		0	0	0	0	0	0		G	0	0
			T	0	0	0	0	0	0		0	0	0	0	0	0		0	0	0	0	0	0		T	0	0	0	0	0	0		0	0	0	0	0	0		0	0	0	0	0	0		G	0	0
			G	0	0	0	0	0	0		0	0	0	0	0	0		0	0	0	0	0	0		G	0	0	0	0	0	0		0	0	0	0	0	0		0	0	0	0	0	0		T	0	0
			G	0	0	0	0	0	0		0	0	0	0	0	0		0	0	0	0	0	0		G	0	0	0	0	0	0		0	0	0	0	0	0		0	0	0	0	0	0		G	0	0
			C	0	0	0	0	0	0		0	0	0	0	0	0		0	0	0	0	0	0		C	0	0	0	0	0	0		0	0	0	0	0	0		0	0	0	0	0	0		C	0	0
			C	0	0	0	0	0	0		0	0	0	0	0	0		0	0	0	0	0	0		C	0	0	0	0	0	0		0	0	0	0	0	0		0	0	0	0	0	0		G	0	0
			T	0	0	0	0	0	0		0	0	0	0	0	0		0	0	0	0	0	0		T	0	0	0	0	0	0		0	0	0	0	0	0		0	0	0	0	0	0		G	0	0
			A	0	0	0	0	0	0		0	0	0	0	0	0		0	0	0	0	0	0		A	0	0	0	0	0	0		0	0	0	0	0	0		0	0	0	0	0	0		T	0	0
			C	0	0	0	0	0	0		0	0	0	0	0	0		0	0	0	0	0	0		C	0	0	0	0	0	0		0	0	0	0	0	0		0	0	0	0	0	0		T	0	0
			C	0	0	0	0	0	0		0	0	0	0	0	0		0	0	0	0	0	0		C	0	0	0	0	0	0		0	0	0	0	0	0		0	0	0	0	0	0		T	0	0
			A	0	0	0	0	0	0		0	0	0	0	0	0		0	0	0	0	0	0		A	0	0	0	0	0	0		0	0	0	0	0	0		0	0	0	0	0	0		A	0	0
			C	0	0	0	0	0	0		0	0	0	0	0	0		0	0	0	0	0	0		C	0	0	0	0	0	0		0	0	0	0	0	0		0	0	0	0	0	0		G	0	0
			A	0	0	0	0	0	0		0	0	0	0	0	0		0	0	0	0	0	0		A	0	0	0	0	0	0		0	0	0	0	0	0		0	0	0	0	0	0		G	0	0
			A	0	0	0	0	0	0		0	0	0	0	0	0		0	0	0	0	0	0		A	0	0	0	0	0	0		0	0	0	0	0	0		0	0	0	0	0	0		A	0	0
			A	0	0	0	4.082	0	0		0	0	0	0	0	0		0	0	0	0	0	0		A	0	0	0	0	0	0		0	0	0	0	0	0		0	0	0	0	0	0		T	0	0
			G	0	0	0	0	0	0		0	0	0	0	0	0		0	0	0	0	0	0		G	0	0	0	0	0	0		0	0	0	0	0	0		0	0	0	0	0	0		C	0	0
			G	0	0	0	0	0	0		0	0	0	0	0	0		0	0	0	0	0	0		G	0	0	0	0	0	0		0	0	0	0	0	0		0	0	0	0	0	0		A	0	0
			A	0	0	0	0	0	0		0	0	0	0	0	0		0	0	0	0	0	0		A	0	0	0	0	0	0		0	0	0	0	0	0		0	0	0	0	0	0		T	0	0
			C	0	0	0	0	0	0		0	0	0	0	0	0		0	0	0	0	0	0		C	0	0	0	0	0	0		0	0	0	0	0	0		0	0	0	0	0	0		C	0	0
			A	0	0	0	0	0	0		0	0	0	0	0	0		0	0	0	0	0	0		A	0	0	0	0	0	0		0	0	0	0	0	0		0	0	0	0	0	0		A	0	0
			T	0	0	0	0	0	0		0	0	0	0	7.265	0		0	0	0	0	0	0		T	0	0	0	0	0	0		0	0	0	0	0	0		0	0	0	0	0	0		T	0	0
			A	0	0	0	0	0	0		0	0	0	0	0	0		0	0	0	0	0	0		A	0	0	0	0	0	0		0	0	0	0	0	0		0	0	0	0	0	0		T	0	0
			A	0	0	0	0	0	0		0	0	0	0	0	0		0	0	0	0	0	0		A	0	0	0	0	0	0		0	0	0	0	0	0		0	0	0	0	0	0		G	0	14.58
			C	0	0	0	0	0	0		0	0	0	0	0	0		0	0	0	0	0	0		C	0	0	0	0	0	0		0	0	0	0	0	0		0	0	0	0	0	0		T	0	0
			G	0	0	0	0	0	0		0	0	0	0	0	0		0	0	0	0	0	0		G	0	0	0	0	0	0		0	0	0	0	0	0		0	0	0	0	0	0		G	0	0
			T	0	0	0	0	0	0		0	0	0	0	0	0		0	0	0	0	0	0		T	0	0	0	0	0	0		0	0	0	0	0	0		0	0	0	0	0	0		G	0	0
			C	0	0	0	0	0	0		0	0	0	0	0	0		0	0	0	0	0	0		C	0	0	0	0	0	0		0	0	0	0	0	0		0	0	0	0	0	0		T	0	0
			G	0	0	0	0	0	0		0	0	0	0	0	0		0	0	0	0	0	0		G	0	0	0	0	0	0		0	0	0	0	0	0		0	0	0	0	0	0		G	0	0
			T	0	6.689	0	0	0	0		0	0	0	0	0	0		0	0	0	0	0	0		T	0	0	0	0	0	0		0	0	0	0	0	0		0	0	0	0	0	0		T	0	0
			G	0	0	0	0	0	0		0	0	0	0	0	0		0	0	0	0	0	0		G	0	0	0	0	0	0		0	0	0	0	0	0		0	0	0	0	0	0		G	0	0
			G	0	0	0	0	0	0		0	0	0	0	0	0		0	0	0	0	0	0		G	0	0	0	0	0	0		0	0	0	0	0	0		0	0	0	0	0	0		G	0	0
			A	0	0	0	0	0	0		0	0	0	0	0	0		0	0	0	0	0	0		A	0	0	0	0	0	0		0	0	0	0	0	0		0	0	0	0	0	0		T	0	0
			C	0	4.3478	0	0	0	0		0	0	0	0	0	0		0	0	0	0	0	0		C	0	0	0	0	0	0		0	0	0	0	0	0		0	0	0	0	0	0		T	0	0
			G	0	0	0	0	0	0		0	0	0	0	0	0		0	0	0	0	0	0		G	0	0	0	0	0	0		0	0	0	0	0	0		0	0	0	0	0	0		G	0	0
			T	0	0	0	0	0	0		0	0	0	0	0	0		0	0	0	0	0	0		T	0	0	0	0	0	0		0	0	0	0	0	0		0	0	0	0	0	0		A	0	0
			G	0	0	0	0	0	0		0	0	0	0	0	0		0	0	0	0	0	0		G	0	0	0	0	0	0		0	0	0	0	0	0		0	0	0	0	0	0		G	0	0
			G	0	0	0	0	0	0		0	0	0	0	0	0		0	0	0	0	0	0		G	0	0	0	0	0	0		0	0	0	0	0	0		0	0	0	0	0	0		T	0	0
			C	0	0	0	0	0	0		0	0	0	0	0	0		0	0	0	0	0	0		C	0	0	0	0	0	0		0	0	0	0	0	0		0	0	0	0	0	0		A	0	0
			G	0	0	0	0	0	0		0	0	0	0	0	0		0	0	0	0	0	0		G	0	0	0	0	0	0		0	0	0	0	0	0		0	0	0	0	0	0		G	0	0
			G	0	0	0	0	0	0		0	0	0	0	0	0		0	0	0	0	0	0		G	0	0	0	0	0	0		0	0	0	0	0	0		0	0	0	0	0	0		G	0	0
			T	0	0	0	0	0	0		0	0	0	0	0	0		0	0	0	0	0	0		T	0	0	0	0	0	0		0	0	0	0	0	0		0	0	0	0	0	0		A	0	0
			G	0	0	0	0	3.846	0		0	0	0	0	0	0		0	0	0	0	0	0		G	0	0	0	0	0	0		0	0	0	0	0	0		0	0	0	0	0	0		T	0	0
			76BP	0	0	0	0	0	0		0	0	0	0	0	0		0	0	0	0	0	0		76BP	0	0	0	0	0	0		0	0	0	0	0	0		0	0	0	0	0	0		G	0	0
			C	0	0	0	0	0	0		0	0	0	0	0	0		0	0	0	0	0	0		C	0	0	0	0	0	0		0	6.429	5.179	0	0	5.556		0	0	0	0	0	0		T	0	0
			G	0	0	0	0	0	0		0	0	0	0	0	0		0	0	0	0	0	0		G	0	0	0	0	0	0		0	0	0	10.32	0	0		0	0	0	0	0	0		A	0	0
			C	0	0	0	2.041	0	9.756		0	0	0	0	0	0		0	0	0	0	0	0		C	0	0	0	0	0	0		0	0	0	0	0	0		0	0	0	0	0	0		G	0	0
			G	0	0	0	0	0	0		0	0	0	0	0	0		0	0	0	0	0	0		G	0	0	0	0	0	0		0	0	0	0	0	0		0	0	0	0	0	0		G	0	0
			G	0	0	0	0	0	0		0	0	0	0	0	0		0	0	0	0	0	0		G	0	0	0	0	0	0		0	0	0	0	0	0		0	0	0	0	0	0		C	0	0
			C	0	0	0	0	0	0		0	0	0	0	0	0		0	0	0	0	0	0		C	0	0	0	0	0	0		0	0	0	0	0	0		0	0	0	0	0	0		T	0	0
			A	0	0	0	0	0	0		0	0	0	0	0	0		0	0	0	0	0	0		A	0	0	0	0	0	0		0	0	0	0	0	0		0	0	0	0	0	0		T	0	0
			A	5.464	6.3545	15.98	0	12.39	0		0	0	0	0	0	0		0	0	0	0	0	0		A	4.372	0	0	0	2.991	0		0	0	0	0	0	0		0	0	0	0	0	0		T	0	0
			G	2.732	4.3478	0	8.163	2.991	0		0	0	0	0	0	0		0	0	0	0	0	0		G	0	5.7143	7.57	9.964	0	0		0	0	3.586	0	0	0		0	0	0	0	0	0		T	0	0
			G	0	0	0	0	0	0		0	0	0	0	0	0		0	0	0	0	0	0		G	0	0	0	0	0	0		0	0	0	0	0	0		0	0	0	0	0	0		C	0	0
			T	3.279	10.368	0	0	0	0		0	0	0	0	0	0		0	0	0	0	0	0		T	0	8.5714	0	0	0	0		0	0	0	6.05	0	0		0	0	0	0	0	0		C	0	0
			G	0	15.05	6.557	0	5.128	12.2		0	0	0	0	0	0		0	0	0	0	0	0		G	0	0	0	0	0	0		0	0	0	0	9.402	6.349		0	0	0	0	0	0		T	0	0
			G	0	0	0	0	0	0		0	0	0	0	0	0		0	0	0	0	0	0		G	0	0	0	0	0	0		0	0	0	0	0	0		0	0	0	0	0	0		A	0	0
			T	15.3	0.3344	5.328	0	0	0		0	0	0	0	0	0		0	0	0	0	0	0		T	0	7.8571	5.179	0	5.983	0		11.8	0	0	0	0	0		0	0	0	0	0	0		T	0	0
			G	0	3.01	0	0	0	4.878		0	0	0	0	0	0		0	0	0	0	0	0		G	0	0	0	0	0	0		0	0	0	0	0	0		0	0	0	0	0	0		G	0	0
			G	0	0	0	0	0	0		0	0	0	0	0	0		0	0	0	0	0	0		G	0	0	0	0	0	0		0	0	0	0	0	0		0	0	0	0	0	0		T	0	0
			T	0	0	0	8.163	0	12.2		0	0	0	0	0	0		0	0	0	0	0	0		T	0	0	0	0	0	0		0	0	0	0	0	0		0	0	0	0	0	0		T	0	0
			G	0	0	0	0	2.564	0		0	0	0	0	0	0		0	0	0	0	0	0		G	0	0	0	0	0	0		0	0	0	0	0	0		0	0	0	0	0	0		T	0	0
			G	0	0	0	0	0	0		0	0	0	0	0	0		0	0	0	0	0	0		G	0	0	0	0	0	0		0	0	0	0	0	0		0	0	0	0	0	0		C	0	0
			T	0	0	0	0	0	0		0	0	0	0	0	0		0	0	0	0	0	0		T	0	0	0	3.559	0	0		0	0	0	0	0	0		0	0	0	0	0	0		C	0	0
			G	0	0	0	0	0	0		0	0	0	0	0	0		0	0	0	0	0	0		G	0	0	0	0	0	0		0	0	0	0	0	0		0	0	0	0	0	0		T	0	0
			G	0	0	0	0	0	0		0	0	0	0	0	0		0	0	0	0	0	0		G	0	0	0	0	0	0		0	0	0	0	0	0		0	0	0	0	0	0		A	0	0
			C	0	0	0	0	0	0		0	0	0	0	0	0		0	0	0	0	0	0		C	0	0	0	0	0	0		0	0	0	0	0	0		0	0	0	0	0	0		T	0	0
			G	0	0	0	0	0	0		0	0	0	0	0	0		0	0	0	0	0	0		G	0	0	0	0	0	0		0	0	0	0	0	0		0	0	0	0	0	0		A	0	0
			G	0	0	0	0	0	0		0	0	0	0	0	0		0	0	0	0	0	0		G	0	0	0	0	0	0		0	0	0	0	0	0		0	0	0	0	0	0
			T	0	0	0	0	0	0		0	0	0	0	0	0		0	0	0	0	0	0		T	0	0	0	0	0	0		0	0	0	0	0	0		0	0	0	0	0	0
			G	0	0	0	0	0	0		0	0	0	0	0	0		0	0	0	0	0	0		G	0	0	0	0	0	0		0	0	0	0	0	0		0	0	0	0	0	0
			G	0	0	0	0	0	0		0	0	0	0	0	0		0	0	0	0	0	0		G	0	0	0	0	0	0		0	0	6.375	0	7.692	0		0	0	0	0	0	0
			C	0	0	0	0	0	0		0	0	0	0	0	0		0	0	0	0	0	0		C	0	0	0	0	0	0		0	0	0	0	0	0		0	0	0	0	0	0
			G	0	0	0	0	0	0		0	0	0	0	0	0		0	0	0	0	0	0		G	0	0	0	0	0	0		0	0	0	0	0	0		0	0	0	0	0	0
			G	0	0	0	0	0	0		0	0	0	0	0	0		0	0	0	0	0	0		G	0	0	0	0	0	0		0	0	0	0	0	0		0	0	0	0	0	0
			A	0	0	0	0	0	0		0	0	0	0	0	0		0	0	0	0	0	0		A	0	0	0	0	0	0		0	0	0	0	0	0		0	0	0	0	0	0
			A	0	0	0	0	0	0		0	0	0	0	0	0		0	0	0	0	0	0		A	0	0	0	0	0	0		0	0	0	0	0	0		0	0	0	0	0	0
			A	0	0	0	0	0	0		0	0	0	0	0	0		0	0	0	0	0	0		A	0	0	0	0	0	0		0	0	0	0	0	0		0	0	0	0	0	0
			T	0	0	0	0	0	0		0	0	0	0	0	0		0	0	0	0	0	0		T	0	0	0	0	0	0		0	0	0	0	0	0		0	0	0	0	0	0
			G	0	0	0	0	0	0		0	0	0	0	0	0		0	0	0	0	0	0		G	0	0	0	0	0	0		0	0	0	0	3.419	0		0	0	0	0	0	0
			G	0	0	0	0	0	0		0	0	0	0	0	0		0	0	0	0	0	0		G	0	0	0	0	0	0		0	0	0	0	0	0		0	0	0	0	0	0
			G	0	0	0	0	0	0		0	0	0	0	0	0		0	0	0	0	0	0		G	0	0	0	0	0	0		0	0	0	0	0	0		0	0	0	0	0	0
			C	0	0	0	0	0	0		0	0	0	0	0	0		0	0	0	0	0	0		C	0	0	0	0	0	0		0	0	0	0	0	0		0	0	0	0	0	0
			T	0	0	0	0	0	0		0	0	0	0	0	0		0	0	0	0	0	0		T	0	0	0	0	0	0		0	0	0	0	0	0		0	0	0	0	0	0
			C	0	0	0	0	0	0		0	0	0	0	0	0		0	0	0	0	0	0		C	0	0	0	0	0	0		0	0	0	0	0	0		0	0	0	0	0	0
			A	0	0	0	0	0	0		0	0	0	0	0	0		0	0	0	0	0	0		A	0	0	0	0	0	0		0	0	0	0	0	0		0	0	0	0	0	0
			G	0	0	0	0	0	0		0	0	0	0	0	0		0	0	0	0	0	0		G	0	0	0	0	0	0		0	0	0	0	0	0		0	0	0	0	0	0
			G	0	0	0	0	0	0		0	0	0	0	0	0		0	0	0	0	0	0		G	0	0	0	0	0	0		0	0	0	0	0	0		0	0	0	0	0	0
			A	0	0	0	0	0	0		0	0	0	0	0	0		0	0	0	0	0	0		A	0	0	0	0	0	0		0	0	0	0	0	0		0	0	0	0	0	0
			A	0	0	0	0	0	0		0	0	0	0	0	0		0	0	0	0	0	0		A	0	0	0	0	0	0		0	0	0	0	0	0		0	0	0	0	0	0
			C	0	0	0	0	0	0		0	0	0	0	0	0		0	0	0	0	0	0		C	0	0	0	0	0	0		0	0	0	0	0	0		0	0	0	0	0	0
			A	0	0	0	0	0	0		0	0	0	0	0	0		0	0	0	0	0	0		A	0	0	0	0	0	0		0	0	0	0	0	0		0	0	0	0	0	0
			G	0	0	0	0	0	0		0	0	0	0	0	0		0	0	0	0	0	0		G	0	0	0	0	0	0		0	0	0	0	0	0		0	0	0	0	0	0
			C	0	0	0	0	0	0		0	0	0	0	0	0		0	0	0	0	0	0		C	0	0	0	0	0	0		0	0	0	0	0	0		0	0	0	0	0	0
			T	0	0	0	0	0	0		0	0	0	0	0	0		0	0	0	0	0	0		T	0	0	0	0	0	0		0	0	0	0	0	0		0	0	0	0	0	0
			A	0	0	0	0	0	0		0	0	0	0	0	0		0	0	0	0	0	0		A	0	0	0	0	0	0		0	0	0	0	0	0		0	0	0	0	0	0
			C	0	0	0	0	0	0		0	0	0	0	0	0		0	0	0	0	0	0		C	0	0	0	0	0	0		0	0	0	0	0	0		0	0	0	0	0	0
			T	0	0	0	0	0	0		0	0	0	0	0	0		0	0	0	0	0	0		T	0	0	0	0	0	0		0	0	0	0	0	0		0	0	0	0	0	0
			T	0	0	0	0	0	0		0	0	0	0	0	0		0	0	0	0	0	0		T	0	0	0	0	0	0		0	0	0	0	0	0		0	0	0	0	0	0
			G	0	0	0	0	0	0		0	0	0	0	0	0		0	0	0	0	0	0		G	0	0	0	0	0	0		0	0	0	0	0	0		0	0	0	0	0	0
			T	0	0	0	0	0	0		0	0	0	0	0	0		0	0	0	0	0	0		T	0	0	0	0	0	0		0	0	0	0	0	0		0	0	0	0	0	0
			T	0	0	0	0	0	0		0	0	0	0	0	0		0	0	0	0	0	0		T	0	0	0	0	0	0		0	0	0	0	0	0		0	0	0	0	0	0
			T	0	0	0	0	0	0		0	0	0	0	0	0		0	0	0	0	0	0		T	0	0	0	0	0	0		0	0	0	0	0	0		0	0	0	0	0	0
			C	0	0	0	0	0	0		0	0	0	0	0	0		0	0	0	0	0	0		C	0	0	0	0	0	0		0	0	0	0	0	0		0	0	0	0	0	0
			C	0	0	0	0	0	0		0	0	0	0	0	0		0	0	0	0	0	0		C	0	0	0	0	11.54	4.762		0	0	0	0	0	0		0	0	0	0	0	0
			G	0	0	0	0	0	0		0	0	0	0	0	0		0	0	0	0	0	0		G	0	0	0	0	0	0		0	0	0	0	0	0		0	0	0	0	0	0
			G	0	0	0	0	0	0		0	0	0	0	0	0		0	0	0	0	0	0		G	0	0	0	0	0	0		0	0	0	0	0	0		0	0	0	0	0	0
			G	0	0	0	0	0	0		0	0	0	0	0	0		0	0	0	0	0	0		G	0	0	0	0	0	0		0	0	0	0	0	0		0	0	0	0	0	0
			G	0	0	0	0	0	0		0	0	0	0	0	0		0	0	0	0	0	0		G	0	0	0	0	0	0		0	0	0	0	0	0		0	0	0	0	0	0
			A	0	0	0	0	0	0		0	0	0	0	0	0		0	0	0	0	0	0		A	0	0	0	0	0	0		0	0	0	0	0	0		0	0	0	0	0	0
			G	0	0	0	0	0	0		0	0	0	0	0	0		0	0	0	0	0	0		G	0	0	0	0	0	0		0	0	0	0	0	0		0	0	0	0	0	0
			G	0	0	0	0	0	0		0	0	0	0	0	0		0	0	0	0	0	0		G	0	0	0	0	0	0		0	0	0	0	0	0		0	0	0	0	0	0
			T	0	0	0	0	0	0		0	0	0	0	0	0		0	0	0	0	0	0		T	0	0	0	0	0	0		0	0	0	0	0	0		0	0	0	0	0	0
			T	0	0	0	0	0	0		0	0	0	0	0	0		0	0	0	0	0	0		T	0	0	0	0	0	0		0	0	0	0	0	0		0	0	0	0	0	0
			A	0	0	0	0	0	0		0	0	0	0	0	0		0	0	0	0	0	0		A	0	0	0	0	0	0		0	0	0	0	0	0		0	0	0	0	0	0
			G	0	0	0	0	0	0		0	0	0	0	0	0		0	0	0	0	0	0		G	0	0	0	0	0	0		0	0	0	0	0	0		0	0	0	0	0	0
			T	0	0	0	0	0	0		0	0	0	0	0	0		0	0	0	0	0	0		T	0	0	0	0	0	0		0	0	0	0	0	0		0	0	0	0	0	0
			G	0	0	0	0	0	0		0	0	0	0	0	0		0	0	0	0	0	0		G	0	0	0	0	0	0		0	0	0	0	0	0		0	0	0	0	0	0
			C	0	0	0	0	0	0		0	0	0	0	0	0		0	0	0	0	0	0		C	0	0	0	0	0	0		0	0	0	0	0	0		0	0	0	0	0	0
			T	0	0	0	0	0	0		0	0	0	0	0	0		0	0	0	0	0	0		T	0	0	0	0	0	0		0	0	0	0	0	0		0	0	0	0	0	0
			A	0	0	0	0	0	0		0	0	0	0	0	0		0	0	0	0	0	0		A	0	0	0	0	0	0		0	0	0	0	0	0		0	0	0	0	0	0
			A	0	0	0	0	0	0		0	0	0	0	0	0		0	0	0	0	0	0		A	0	0	0	0	0	0		0	0	0	0	0	0		0	0	0	0	0	0
			A	0	0	0	0	0	0		0	0	0	0	0	0		0	0	0	0	0	0		A	0	0	0	0	0	0		0	0	0	0	0	0		0	0	0	0	0	0
			T	0	0	0	0	0	0		0	0	0	0	0	0		0	0	0	0	0	0		T	0	0	0	0	0	0		0	0	0	0	0	0		0	0	0	0	0	0
			T	0	0	0	0	0	0		0	0	0	0	0	0		0	0	0	0	0	0		T	0	0	0	0	0	0		0	0	0	0	0	0		0	0	0	0	0	0
[truncated: 36 more columns]

## Sheet: Figure 5
	Figure 4B: SiRTA 6L-22
	Figure 5A									Figure 5C: SiRTA 6L-22 Tel11 UBP10													Figure 5C: SiRTA 6L-22 Tel11 ubp10△
		UBP10									telomere addition split reads (%)				translocation split reads (%)				deletion split reads (%)					telomere addition split reads (%)				translocation split reads (%)				deletion split reads (%)
		SiRTA 6L-22				SiRTA 6L-22 Tel11				Nucleotide	Rep A	Rep B	Rep C		Rep A	Rep B	Rep C		Rep A	Rep B	Rep C		Nucleotide	Rep A	Rep B	Rep C		Rep A	Rep B	Rep C		Rep A	Rep B	Rep C
		telomere addition split reads (%)	translocation split reads (%)	deletion split reads (%)		telomere addition split reads (%)	translocation split reads (%)	deletion split reads (%)		C	0	0	0		0	0	0		0	0	0		C	0	0	0		0	0	0		0	0	0
										T	0	0	4.088		0	0	0		0	0	0		T	0	0	0		0	0	0		0	0	0
	Rep A	0.4632	0	0		83.8095	0	0		G	0	0	0		0	0	0		0	0	0		G	0	0	0		0	0	0		0	0	0
	Rep B	4.59559	0	0		84.5972	0	0		G	0	0	0		0	0	0		0	0	0		G	0	0	0		0	0	0		0	0	0
	Rep C	9.93789	0	0		88.8041	0	0		T	0	0	0		0	0	0		0	0	0		T	0	0	0		0	0	0		0	0	0
		ubp10△								G	0	0	0		0	0	0		0	0	0		G	0	0	0		0	0	0		0	0	0
		SiRTA 6L-22				SiRTA 6L-22 Tel11				G	0	0	0		0	0	0		0	0	0		G	0	0	0		0	0	0		0	0	0
		telomere addition split reads (%)	translocation split reads (%)	deletion split reads (%)		telomere addition split reads (%)	translocation split reads (%)	deletion split reads (%)		T	0	0	0		0	0	0		0	0	0		T	0	0	0		0	0	0		0	0	0
										G	0	0	0		0	0	0		0	0	0		G	0	0	0		0	0	0		0	0	0
	Rep A	0	1.608	0		48.8722	37.593	0		A	0	0	0		0	0	0		0	0	0		A	0	0	0		0	0	0		0	0	0
	Rep B	0	0.469	0		24.5	41.5	0		T	0	0	0		0	0	0		0	0	0		T	0	0	0		0	0	0		0	0	0
	Rep C	0	0	0		49.128	17.77	0		T	0	0	0		0	0	0		0	0	0		T	0	0	0		0	0	0		0	0	0
										A	0	0	0		0	0	0		0	0	0		A	0	0	0		0	0	0		0	0	0
										T	0	0	0		0	0	0		0	0	0		T	0	0	0		0	0	0		0	0	0
										G	0	0	0		0	0	0		0	0	0		G	0	0	0		0	0	0		0	0	0
		UBP10				ubp10△				G	0	0	0		0	0	0		0	0	0		G	0	0	0		0	0	0		0	0	0
		6L-22	Overall GCR Frequency (%)			6L-22	Overall GCR Frequency (%)			C	4.9	0	0		0	0	0		0	0	0		C	0	0	0		0	0	0		0	0	0
		Rep A	0.00288736			Rep A	0.00506765			G	0	0	0		0	0	0		0	0	0		G	0	0	0		0	0	0		0	0	0
		Rep B	0.0067707			Rep B	0.00332598			G	0	0	0		0	0	0		0	0	0		G	0	0	0		0	0	0		0	0	0
		Rep C	0.00506145			Rep C	0.00453289			A	0	0	0		0	0	0		0	0	0		A	0	0	0		0	0	0		0	0	0
		6L-22 Tel11	Overall GCR Frequency (%)			6L-22 Tel11	Overall GCR Frequency (%)			C	0	0	0		0	0	0		0	0	0		C	0	0	0		0	0	0		0	0	0
		Rep A	0.012143			Rep A	0.0057646			G	0	0	0		0	0	0		0	0	0		G	0	0	0		0	0	0		0	0	0
		Rep B	0.0133002			Rep B	0.00368334			C	0	0	0		0	0	0		0	0	0		C	0	0	0		0	0	0		0	0	0
		Rep C	0.0108625			Rep C	0.00622044			T	0	0	0		0	0	0		0	0	0		T	0	0	0		0	0	0		0	0	0
										G	0	0	0		0	0	0		0	0	0		G	0	0	0		0	0	0		0	0	0
										C	0	0	0		0	0	0		0	0	0		C	0	0	0		0	0	0		0	0	0
										A	0	0	0		0	0	0		0	0	0		A	0	0	0		0	0	0		0	0	0
										T	0	0	0		0	0	0		0	0	0		T	0	0	0		0	0	0		0	0	0
										T	0	0	0		0	0	0		0	0	0		T	0	0	0		0	0	0		0	0	0
										T	0	0	0		0	0	0		0	0	0		T	0	0	0		0	0	0		0	0	0
										G	0	0	0		0	0	0		0	0	0		G	0	0	0		0	0	0		0	0	0
										T	4.11	0	0		0	0	0		0	0	0		T	0	0	0		0	0	0		0	0	0
										G	0	0	0		0	0	0		0	0	0		G	0	0	0		0	0	0		0	0	0
										G	0	0	0		0	0	0		0	0	0		G	0	0	0		0	0	0		0	0	0
										T	0	0	0		0	0	0		0	0	0		T	0	0	0		0	0	0		0	0	0
										T	0	0	0		0	0	0		0	0	0		T	0	0	0		0	0	0		0	0	0
										C	0	0	0		0	0	0		0	0	0		C	0	0	0		0	0	0		0	0	0
										G	0	0	0		0	0	0		0	0	0		G	0	0	0		0	8.511	5.57491		0	0	0
										T	0	0	0		0	0	0		0	0	0		T	0	0	0		0	0	0		0	0	0
										A	0	0	0		0	0	0		0	0	0		A	0	0	0		0	0	0		0	0	0
										T	0	0	0		0	0	0		0	0	0		T	0	0	0		0	0	0		0	0	0
										G	0	0	0		0	0	0		0	0	0		G	0	0	0		0	0	0		0	0	0
										T	0	0	0		0	0	0		0	0	0		T	0	0	0		0	0	0		0	0	0
										T	0	0	0		0	0	0		0	0	0		T	0	0	0		0	0	0		0	0	0
										G	0	0	0		0	0	0		0	0	0		G	0	0	0		0	0	0		0	0	0
										G	0	0	0		0	0	0		0	0	0		G	0	0	0		0	0	0		0	0	0
										C	0	0	0		0	0	0		0	0	0		C	0	0	0		0	0	0		0	0	0
										T	0.16	3.081	0		0	0	0		0	0	0		T	0	0	0		5.32915	0	0		0	0	0
										T	0	0	0		0	0	0		0	0	0		T	0	0	0		0	0	0		0	0	0
										G	0	0	0		0	0	0		0	0	0		G	0	0	0		0	0	0		0	0	0
										G	3	0	0		0	0	0		0	0	0		G	0	0	4.53		0	0	0		0	0	0
										G	0	0	0		0	0	0		0	0	0		G	0	0	0		0	0	0		0	0	0
										G	0	0	0		0	0	0		0	0	0		G	0	0	0		0	0	0		0	0	0
										G	0	0	0		0	0	0		0	0	0		G	0	0	0		0	0	0		0	0	0
										T	0	0	0		0	0	0		0	0	0		T	0	0	0		0	0	0		0	0	0
										A	0	0	0		0	0	0		0	0	0		A	0	0	0		0	0	0		0	0	0
										C	0	0	0		0	0	0		0	0	0		C	0	0	0		0	0	0		0	0	0
										G	0	0	0		0	0	0		0	0	0		G	0	0	0		0	0	0		0	0	0
										T	0	0	0		0	0	0		0	0	0		T	0	0	0		0	0	0		0	0	0
										T	0	0	0		0	0	0		0	0	0		T	0	0	0		0	0	0		0	0	0
										T	0	0	0		0	0	0		0	0	0		T	0	0	0		0	0	0		0	0	0
										A	0	0	0		0	0	0		0	0	0		A	0	0	0		0	0	0		0	0	0
										C	0	0	0		0	0	0		0	0	0		C	0	0	0		0	0	0		0	0	0
										T	0	0	0		0	0	0		0	0	0		T	0	0	0		0	0	0		0	0	0
										A	0	0	0		0	0	0		0	0	0		A	0	0	0		0	0	0		0	0	0
										T	0	0	0		0	0	0		0	0	0		T	0	0	0		0	0	0		0	0	0
										C	0	0	0		0	0	0		0	0	0		C	0	0	0		0	0	0		0	0	0
										C	0	0	0		0	0	0		0	0	0		C	0	0	0		0	0	0		0	0	0
										C	0	0	0		0	0	0		0	0	0		C	0	0	0		0	0	0		0	0	0
										T	0	0	0		0.174	0	0		0	0	0		T	0	0	0		0	0	0		0	0	0
										A	0	0	0		0	0	0		0	0	0		A	0	0	0		0	0	0		0	0	0
										A	0	0	0		0	0	0		0	0	0		A	0	0	0		0	0	0		0	0	0
										G	0	0	0		0	0	0		0	0	0		G	0	0	0		0	0	0		0	0	0
										T	0	0	0		0	0	0		0	0	0		T	0	0	0		0	0	0		0	0	0
										A	0	0	0		0	0	0		0	0	0		A	0	0	0		0	0	0		0	0	0
										T	0	0	0		0	0	0		0	0	0		T	0	0	0		0	0	0		0	0	0
										C	0	0	0		0	0	0		0	0	0		C	0	0	0		0	0	0		0	0	0
										C	0	0	0		0	0	0		0	0	0		C	0	0	0		0	0	0		0	0	0
										T	3	3.318	0		0	0	0		0	0	0		T	0.313	0	0		0	0	0		0	0	0
										T	1.42	0	0		0	0	0		0	0	0		T	0	0	0		2.82132	0	0		0	0	0
										G	3.32	0	0		0	0	0		0	0	0		G	0	0	4.18		0	0	0		0	0	0
										G	0	0	1.258		0	0	0		0	0	0		G	0	0	0		0	0	0		0	0	0
										T	0	0	5.346		0	0	0		0	0	0		T	0	0	1.39		0	0	2.09059		0	0	0
										G	0	0	0		0	0	0		0	0	0		G	4.389	0	17.4		0	0	0		0	0	0
										G	0	0	0		0	0	0		0	0	0		G	0	0	0		0	0	0		0	0	0
										T	0	5.213	0		0	0	0		0	0	0		T	0	0	0		0	0	0		0	0	0
										G	0	0	0		0	0	0		0	0	0		G	0	0	0		0	0	0		0	0	0
										A	0	0	6.604		0	0	0		0	0	0		A	4.702	0	0		0	0	0		0	0	0
										T	0	0	0		0	0	0		0	0	0		T	8.777	0	0		0	0	0		0	0	0
										G	0	0	0		0	0	0		0	0	0		G	0	0	0		0	0	0		0	0	0
										G	0	0	0		0	0	0		0	0	0		G	0	0	0		0	0	0		0	0	0
										A	0	0	0		0	0	0		0	0	0		A	0	0	0		0	0	0		0	0	0
										A	0	0	0		0	0	0		0	0	0		A	0	0	0		0	0	0		0	0	0
										A	0	0	0		0	0	0		0	0	0		A	0	0	0		0	0	0		0	0	0
										A	0	0	0		0	0	0		0	0	0		A	0	0	0		0	0	0		0	0	0
										C	0	0	0		0	0	0		0	0	0		C	0	0	0		0	0	0		0	0	0
										A	0	0	0		0	0	0		0	0	0		A	0	0	0		0	0	0		0	0	0
										A	0	0	0		0	0	0		0	0	0		A	0	0	0		0	0	0		0	0	0
										T	0	0	0		0	0	0		0	0	0		T	0	0	0		0	0	0		0	0	0
										G	0	0	0		0	0	0		0	0	0		G	0	0	0		0	0	0		0	0	0
										T	0	0	0		0	0	0		0	0	0		T	0	0	0		0	0	0		0	0	0
										C	0	0	0		0	0	0		0	0	0		C	0	0	0		0	0	0		0	0	0
										A	0	0	0		0	0	0		0	0	0		A	0	0	0		0	0	0		0	0	0
										A	0	0	0		0	0	0		0	0	0		A	0	0	0		0	0	0		0	0	0
										C	0	0	0		0	0	0		0	0	0		C	0	0	0		0	0	0		0	0	0
										G	0	0	0		0	0	0		0	0	0		G	0	0	0		0	0	0		0	0	0
										A	0	0	0		0	0	0		0	0	0		A	0	0	0		0	0	0		0	0	0
										A	0	0	0		0	0	0		0	0	0		A	0	0	0		0	0	0		0	0	0
										C	0	0	0		0	0	0		0	0	0		C	0	0	0		0	0	0		0	0	0
										T	0	0	0		0	0	0		0	0	0		T	0	0	0		0	0	0		0	0	0
										T	0	0	0		0	0	0		0	0	0		T	0	0	0		0	0	0		0	0	0
										C	0	0	0		0	0	0		0	0	0		C	0	0	0		0	0	0		0	0	0
										T	0	0	0		0	0	0		0	0	0		T	0	0	0		0	0	0		0	0	0
										A	0	0	0		0	0	0		0	0	0		A	0	0	0		0	0	0		0	0	0
										A	9.32	5.45	0		0	0	0		0	0	0		A	0	0	0		0	0	0		0	0	0
										T	0	0	0		0	0	0		0	0	0		T	0	0	0		0	0	0		0	0	0
										G	0	0	0		0	0	0		0	0	0		G	0	0	0		0	0	0		0	0	0
										G	0	0	0		0	0	0		0	0	0		G	0	0	0		0	0	0		0	0	0
										T	0	0	0		0	0	0		0	0	0		T	3.762	0	0		0	0	0		0	0	0
										G	0	0	0		0	0	0		0	0	0		G	0	0	0		0	0	0		0	0	0
										G	0	0	0		0	0	0		0	0	0		G	0	0	0		0	0	0		0	0	0
										T	0	0	0		0	0	0		0	0	0		T	0	0	0		0	0	0		0	0	0
										T	0	0	0		0	0	0		0	0	0		T	0	0	0		0	0	0		0	0	0
										G	0	0	0		0	0	0		0	0	0		G	0	0	0		0	0	0		0	0	0
										T	0	0	0		0	0	0		0	0	0		T	0	0	0		0	0	0		0	0	0
										G	0	0	0		0	0	0		0	0	0		G	0	0	0		0	0	0		0	0	0
										G	58.1	40.76	62.89		0	0	0		0	0	0		G	16.61	25.53	8.36		0	0	0		0	0	0
										T	0	0	0		0	0	0		0	0	0		T	0	0	0		0	0	0		0	0	0
										T	0	0	0		0	0	0		0	0	0		T	0	0	0		0	0	0		0	0	0
										T	0	0	0		0	0	0		0	0	0		T	0	0	0		0	0	0		0	0	0
										T	0	0	0		0	0	0		0	0	0		T	0	0	0		0	0	0		0	0	0
										T	0	0	0		0	0	0		0	0	0		T	0	0	0		0	0	0		0	0	0
										A	0	0	0		0	0	0		0	0	0		A	0	0	0		5.95611	3.191	2.78746		0	0	0
										C	0	0	0		0	0	0		0	0	0		C	0	0	0		0	0	0		0	0	0
										TEL 11	5.85	14.69	11.64		0	0	0		0	0	0		TEL 11	14.42	0.532	11.5		5.64263	0	4.52962		0	0	0
										T	0	0	0		0	0	0		0	0	0		T	0	0	0		0	0	0		0	0	0
										G	0	0	0		0	0	0		0	0	0		G	0	0	0		0	0	0		0	0	0
										T	0	0	0		0	0	0		0	0	0		T	0	0	0		0	0	0		0	0	0
										T	0	0	0		0	0	0		0	0	0		T	0	0	0		0	5.851	3.13589		0	0	0
										C	0	0	0		0	0	0		0	0	0		C	0	0	0		0	0	0		0	0	0
										T	0	0	0		0	0	0		0	0	0		T	0	0	0		1.88088	0	0		0	0	0
										T	0	0	0		0	0	0		0	0	0		T	0	0	0		0	0	0		0	0	0
										G	0	0	0		0	0	0		0	0	0		G	0	0	0		0	0	0		0	0	0
										A	0	0	0		0	0	0		0	0	0		A	0	0	0		0	0	0		0	0	0
										T	0	0	0		0	0	0		0	0	0		T	0	0	0		2.19436	0	0		0	0	0
										C	0	0	0		0	0	0		0	0	0		C	0	0	0		1.88088	0	0		0	0	0
										A	0	0	0		0	0	0		0	0	0		A	0	0	0		0	0	0		0	0	0
										C	0	0	0		0	0	0		0	0	0		C	0	0	0		0	0	0		0	0	0
										A	0	0	0		0	0	0		0	0	0		A	0	0	0		0	0	0		0	0	0
										G	0	0	0		0	0	0		0	0	0		G	0	0	0		0	0	0		0	0	0
										C	0	0	0		0	0	0		0	0	0		C	0	0	0		0	0	0		0	0	0
										G	0	0	0		0	0	0		0	0	0		G	0	0	0		0	4.255	0		0	0	0
										C	0	0	0		0	0	0		0	0	0		C	0	0	0		0	0	0		0	0	0
										T	0	0	0		0	0	0		0	0	0		T	0	0	0		0	6.383	0		0	0	0
										C	0	0	0		0	0	0		0	0	0		C	0	0	0		0	0	0		0	0	0
										T	0	0	0		0	0	0		0	0	0		T	0	0	0		0	0	0		0	0	0
										T	0	0	0		0	0	0		0	0	0		T	0	0	0		0	0	0		0	0	0
										T	0	0	0		0	0	0		0	0	0		T	0	0	0		0	0	0		0	0	0
										G	0	0	0		0	0	0		0	0	0		G	0	0	0		0	0	0		0	0	0
										A	0	0	0		0	0	0		0	0	0		A	0	0	0		0	0	0		0	0	0
										G	0	0	0		0	0	0		0	0	0		G	0	0	0		1.88088	8.511	0		0	0	0
										G	0	0	0		0	0	0		0	0	0		G	0	0	0		0	0	0		0	0	0
										C	0	0	0		0	0	0		0	0	0		C	0	0	0		0	0	0		0	0	0
										G	0	0	0		0	0	0		0	0	0		G	0	0	0		0	0	0		0	0	0
										T	0	0	0		0	0	0		0	0	0		T	0	0	0		0	0	0		0	0	0
										T	0	0	0		0	0	0		0	0	0		T	0	0	0		0	0	0		0	0	0
										T	0	0	0		0	0	0		0	0	0		T	0	0	0		0	0	0		0	0	0
										G	0	0	0		0	0	0		0	0	0		G	0	0	0		3.76176	0	0		0	0	0
										C	0	0	0		0	0	0		0	0	0		C	0	0	0		0	0	0		0	0	0
										C	0	0	0		0	0	0		0	0	0		C	0	0	0		0	0	0		0	0	0
										A	0	0	0		0	0	0		0	0	0		A	0	0	0		0	0	0		0	0	0
										A	0	0	0		0	0	0		0	0	0		A	0	0	0		0	0	0		0	0	0
										G	0	0	0		0	0	0		0	0	0		G	0	0	0		0	0	0		0	0	0
										A	0	0	0		0	0	0		0	0	0		A	0	0	0		0.31348	8.511	0		0	0	0
										G	0	0	0		0	0	0		0	0	0		G	0	0	0		0	0	0		0	0	0
										C	0	0	0		0	0	0		0	0	0		C	0	0	0		0	0	0		0	0	0
										G	0	0	0		0	0	0		0	0	0		G	0	0	0		0	0	0		0	0	0
										T	0	0	0		0	0	0		0	0	0		T	0	0	0		0	0	0		0	0	0
										A	0	0	0		0	0	0		0	0	0		A	0	0	0		0	0	0		0	0	0
										T	0	0	0		0	0	0		0	0	0		T	0	0	0		0	0	0		0	0	0
										A	0	0	0		0	0	0		0	0	0		A	0	0	0		0	0	0		0	0	0

## Sheet: Figure 6
	Figure 6B: SiRTA 9L-44 ubp10△				Figure 6C: SiRTA 5L-35 ubp10△				Figure 6D: SiRTA 6L-22 Tel11 ubp10△
	translocation split reads (%)	Class A	Class B		translocation split reads (%)	Class A	Class B		translocation split reads (%)	Class A	Class B	Class C
	Rep A	16.3	12.1		Rep A	0	4.1		Rep A	0	30.3	5.32
	Rep B	11.5	0		Rep B	0	6.2		Rep B	0	41.5	0
	Rep C	5.7	10.8		Rep C	0	2.7		Rep C	0	17.77	1.39
	Rep D	11.4	0		Rep D	0	11.3
	Rep E	9.4	7.7
	Rep F	9.3	0

## Sheet: Figure 7
	Figure 7A: SiRTA 9L-44
	translocation split reads (%)	UBP10	ubp10△	rad52△ ubp10△	rad59△ ubp10△	rad51△ ubp10△	rad54△ ubp10△	pol32△ ubp10△
	Rep A	0	10.34	0	0	2.155	13.793	0
	Rep B	0	22.55	0	0	1.852	9.615	0
	Rep C	0	12.298	0	0	2.532	7.6	0
	Figure 7B: SiRTA 9L-44
	ubp10△					rad51△ ubp10△					rad54△ ubp10△
	translocation split reads (%)	Class A	Class B	Class C		translocation split reads (%)	Class A	Class B	Class C		translocation split reads (%)	Class A	Class B	Class C
	Rep A	16.3	12.1	0.7		Rep A	0	2.155	0		Rep A	9.05	4.74	0
	Rep B	11.5	0	0		Rep B	0	1.852	0		Rep B	0	9.62	0
	Rep C	5.7	10.8	0		Rep C	0	2.532	0		Rep C	3.58	4.03	0
	Rep D	11.4	0	0
	Rep E	9.4	7.7	0
	Rep F	9.3	0	0
	Figure 7C: SiRTA 6L-22 Tel11
	ubp10△					rad51△ ubp10△
	translocation split reads (%)	Class A	Class B	Class C		translocation split reads (%)	Class A	Class B	Class C
	Rep A	0	30.3	5.32		Rep A	0	0	0
	Rep B	0	41.5	0		Rep B	9.04	12.5	14.56
	Rep C	0	17.77	1.39		Rep C	0	0	0
	Figure 7D: SiRTA 6L-22 Tel11
	ubp10△					pol32△ ubp10△
	translocation split reads (%)	Class A	Class B	Class C		translocation split reads (%)	Class A	Class B	Class C
	Rep A	0	37.2	0		Rep A	0	0	0
	Rep B	0	29.056	0		Rep B	36.8	34.8	42.2
	Rep C	0	29.44	0		Rep C	0	0	0

## Sheet: Figure 8
	Figure 8A: SiRTA 9L-44
	translocation split reads (%)	UBP10	ubp10△	sir4△ ubp10△
	Rep A	0	15.63	3.37
	Rep B	0	10.7	9.134
	Rep C	0	14.88	10.975
	Figure 8B: SiRTA 9L-44
	sir4△ ubp10△
	translocation split reads (%)	Class A	Class B	Class C
	Rep A	3.37	0	0
	Rep B	9.134	0	0
	Rep C	10.987	0	0
	Figure 8C: SiRTA 6L-22 Tel11
	translocation split reads (%)	UBP10	ubp10△	sir4△ ubp10△	sir3△ ubp10△	sir2△ ubp10△
	Rep A	0	44.1489	0	12.69	0
	Rep B	0	31.6614	0	26.39	0
	Rep C	0	17.77	0	45.89	0
	Figure 8D: SiRTA 6L-22 Tel11
	sir3△ ubp10△
	translocation split reads (%)	Class A	Class B	Class C
	Rep A	0	4.85	7.8
	Rep B	0	24.89	1.5
	Rep C	0	44.5	1.3

## Sheet: Supp. T1
	Supplement Table 1. Yeast Strains and Plasmids
	Strain	Genotype	Source
	YKF1308	JRL017: MATa::∆HOcs::hisG hmlɑ∆::hisG HMRa-stk ura3∆851 trp1∆63 leu2∆::KANR ade3::GAL10::HO can1,1-1446::HOcs::HPHR	28
	YKF1310	CL11-7 MATa::∆HOcs::hisG hmlɑ∆::hisG HMRa-stk ura3∆851 trp1∆63 leu2∆::KANR ade3::GAL10::HO	28
	YKF1333	YKF1310 hmra-stk∆::NATR	26
	YKF1323	YKF1308 hmra-stk∆::NATR	26
	YKF1342	YKF1323 hxt13::URA3 (WT 5L-35 strain)	26
	YKF1752	YKF1333 Chr9; 35050-41450::HOcs::HPHR soa1::URA3 (WT 9L-44 strain)	27
	YKF2421	YKF1342 ubp10::TRP1	This study
	YKF2378	YKF1752 ubp10::TRP1	This study
	YKF2404	YKF1752 sir4::TRP1	27
	YKF1785	YKF1752 rad52::LEU2	27
	YKF2423	YKF1342 rad52::LEU2	This study
	YKF1885	YKF1752 rad51::LEU2	27
	YKF2439	YKF1885 ubp10::TRP1	This study
	YKF1811	YKF1752 rad54::TRP1	27
	YKF2510	YKF1811 ubp10::LEU2	This study
	YKF1843	YKF1752 rad59::TRP1	27
	YKF2503	YKF1843 ubp10::LEU2	This study
	YKF2038	YKF1752 pol32::TRP1	27
	YKF2467	YKF2038 ubp10::LEU2	This study
	YKF1970	YKF1333 Chr6;19856-20182::invHOcs::HPHR, Chr6;18021-18565::URA3 (WT 6L-22 strain)	31
	YKF2471	YKF1970 ubp10::TRP1	This study
	YKF2509	YKF1333 Chr6;19856-20182::invHOcs::HPHR, SiRTA 6L-22 21764-21905::URA3	This study
	YKF2516	SiRTA 6L-22-Tel11 Chr6;18021-18565::URA3 (WT 6L-22 Tel11 strain)	This study
	YKF2528	YKF2516 ubp10::TRP1	This study
	YKF2499	SiRTA 9L-44 Stim 44237-44526::URA3 35050-41450::HOcs::HPHR	This study
	YKF2529	SiRTA 9L-44 Stim::2xUAS soa1::URA3	This study
	YKF2541	YKF2529 ubp10::LEU2	This study
	YKF1943	YKF1333 Chr14;33374-33700::invHOcs::HPHR, SiRTA 14L-35 33180-32996::URA3 (WT 14L-35 strain)	31
	YKF2429	YKF1943 ubp10::TRP1	This study
	YKF2479	YKF2429 rad52::LEU2	This study
	YKF2472	YKF1943 rad52::LEU2	This study
	YKF2564	YKF2516 sir2::TRP1	This study
	YKF2584	YKF2564 ubp10::LEU2	This study
	YKF2548	YKF2516 sir4::TRP1	This study
	YKF2555	YKF2548 ubp10::LEU2	This study
	YKF2565	YKF2516 sir3::TRP1	This study
	YKF2572	YKF2565 ubp10::LEU2	This study
	YKF1385	YKF1366 SiRTA 5L-35 stim::polyA hxt13::URA3	26
	YKF1652	YKF1333 SiRTA 9L-44 Cdc13 BS Mut2 soa1::URA3	26
	YKF2450	YKF1652 ubp10::TRP1	This study
	YKF2499	SiRTA 9L-44::URA3	This study
	YKF2529	SiRTA 9L-44 stim::2xUAS	This study
	Plasmid	Description	Source
	pKF420	pRS314-UBP10	This study
	pKF422	pRS314-ubp10C371S	This study

## Sheet: Supp. T2
	Supplement Table 2. Primer List
	Primer Name	Sequence 5' to 3'
	UBP10::TRP FOR	CTACAACTCATAGTATCTGTAAATCCGTCCTATTGTCATATCACAATCACCGGATCCCCGGGTTAATTAA
	UBP10::TRP REV	CGCTTCTCCAACTCTGTATACTGAGAGTTGTTTTATAAGTCAATAAAGACCGGGAATTCGAGCTCGTTTAAAC
	UBP1::LEU2 FOR	CTACAACTCATAGTATCTGTAAATCCGTCCTATTGTCATATCACAATCACGAGTGCACCATATCGACTACGTCG
	UBP10::LEU2 REV	CGCTTCTCCAACTCTGTATACTGAGAGTTGTTTTATAAGTCAATAAAGACCGGCCCTCGAGGAGAACTTCTAGTATATCC
	UBP10 CHK FOR	GAAGCTATTAAGCATCATATAC
	UBP10 CHK REV	GTTAGCAAAGCTCGGTAG
	SIR4::TRP FOR	GGAAGCTTCAACCCACAATACCAAAAAAGCGAAGAAAACAGCCCGGATCCCCGGTTAATTA
	SIR4::TRP REV	CAGGGTACACTTCGTTACTGGTCTTTTGTAGAATGATAAAAAGTCGAATTCGAGCTCGTTTAAAC
	SIR4 CHK FOR	CAGTCAGAGTTCTAACTGGACATCG
	SIR4 CHK REV	CTTGGTATTTGATGGGTTGCTC
	RAD52 CHK FOR	GTTATTATATTCTTTAGTCTGTTAAG
	RAD52 CHK REV	AGAGTAACTAGAGGATTTTGGAG
	RAD51::LEU2 FOR	CTCAGTTACTTCTTCTATCTTCCGTAGTTTCCATATACTAGTAGTTGAGTGGAGTGCACCATATCGACTACGTCG
	RAD51::LEU2 REV	GTACGGAACGCAACCTAAGAAAAAGAGGAGAATTGAAAGTAAACCTGTGGAGGAGAACTTCTAGTATATCC
	RAD51 CHK FOR	GCGTCATTTCCGCTATTTCTG
	RAD51 CHK REV	GTTAAGACCGCAGTAGGGTTGCG
	6URA3 KI FOR	TTGCCCAAAAGTTAGGAAATGTCATTATATCCGCGTCTTCTCTGTAAGCGGATGCCGGGA
	6URA3 KI REV	GGTTCTACTCCGGTTTATACGAAGCTTCCTGAAGAACTTATGCGGTATTTCACACCGCAG
	6L22 PreSiRTA FOR	CATCGAGACGAGGGTCGACCGATAT
	6L22 1CBS FOR	GGACACTAGTTCTTGTGTGGGTGTGGTCATTTTTGGTGTTGGTGGTAATCTTCAA
	6L22 1CBS REV	ACACCAAAAATGACCACACCCACACAAGAACTAGTGTCCCGAGAAACTCCGCAAA
	6L22 PostSiRTA Rev	CGTAACAGCAGGGTTAATATGACCA
	9URA3 KI FOR	TGGCGTTGAAACGTGTCTTCCCAAAGTGTGTCTTTGATATTCTGTAAGCGGATGCCGGGA
	9URA3 KI REV	CCCCTTCCAGATCTATTTAAAACTAAAACTTGTGGCGCCGGCGGTATTTCACACCGCAG
	INT BNR1 FOR	GGACAATGTCGTTATCACAG
	INT BNR1 REV	CTAGGAACACAACCTAATTACC
	BSI:: 2XUAS R FI	GTGTCGGCGCAGAGATCTCCGAGTGTCGGCGCAGAGATCTCCGAGGTGGTGGTGGTGGAACGGCGCCACAAGTTTTAGTTTTAAATAGATCTGGAAGGGGTGGCGGTGCAGGTGCTGCAATACA
	BSI::2XUAS F FII	TCGGAGATCTCTGCGCCGACACTCGGAGATCTCTGCGCCGACACAGTTACTCCTCCAGCTCCACCTTTACCAAATGGTCTTCTTTCTTCCTCCTCAGTGTCTATCAATCCAACGACAACCGATT
	BAMHI U10 FOR	CTTTATTTGTGGATCCGAAGCTATTAAGCATCATATAC
	APA1 U10 REV	CTCTTTCTCCGGGCCCGTTAGCAAAGCTCGGTAG
	C371S REV	TGTACAGCAGCATTTGTGTAAGAAGTAACACCATGATTCA
	C371S FOR	TCTTACACAAATGCTGCTGTACAGGCTATGTTACACATTC
	SIR2::TRP FOR	ATGACCATCCCACATATGAAATACGCCGTATCAAAGACTACGGATCCCGGGTTAATTA
	SIR2::TRP REV	TTAGAGGGTTTTGGGATGTTCATCTGATGTAACGACATACGAATTCGAGCTCGTTTAAAC
	SIR2 CHK FOR	GCATCGCTTCGGTAGACACA
	SIR2 CHK REV	TTCCACCTGCCCTTCTTACA
	SIR3::TRP FOR	GCAGCCCTTTCATCACCTTCCTTACAGGGGTTTAAGAAAGCGGATCCCGGGTTAATTA
	SIR3::TPR REV	GGCGGAAGTGAAAATGAATGTTGGTGGTCAAATGCAGTCCGAATTCGAGCTCGTTTAAAC
	SIR3 CHK FOR	CGCATCAGTAATATGACCGC
	SIR3 CHK REV	TCCACAACAGAAAACTGTCC

[truncated: 4 more sheets: Supp. T3, Supp. T4, Supp. T5 (Class A), Supp. T6 (Class B)]
